# Supplementary material for: A Wandering Mind Does Not Stray Far from Home: The Value of Metacognition in Distant Search
Source: PLoS One. 2015 May 14;10(5):e0126865. doi: 10.1371/journal.pone.0126865 (PMC4431673; doi:10.1371/journal.pone.0126865)
Supplement: S1 Dataset — (ZIP) [file pone.0126865.s001.zip]

Archive with 1 entries (1 files):
- plos01.sav
